# Supplementary material for: Structure and Methyl-lysine Binding Selectivity of the HUSH Complex Subunit MPP8
Source: J Mol Biol. Author manuscript; Available in PMC 2025 Nov 18. (PMC7618375; doi:10.1016/j.jmb.2024.168890)
Supplement: Supplementary Material [file EMS210628-supplement-Supplementary_Material.zip]

Archive with 2 entries (2 files):
- 1-s2.0-S0022283624005205-mmc1.pdf
- 1-s2.0-S0022283624005205-mmc2.zip
